# Supplementary material for: Rice gs3 allele and low-nitrogen conditions enrich rhizosphere microbiota that mitigate methane emissions and promote beneficial crop traits
Source: ISME J. 2025 Dec 29;20(1):wraf284. doi: 10.1093/ismejo/wraf284 (PMC12815268; doi:10.1093/ismejo/wraf284)
Supplement: wraf284_Supplemental_Figures_Table [file wraf284_supplemental_figures_table.zip]

Archive with 2 entries (2 files):
- Supplementary_materials_wraf284_figures.docx
- Supplementary_materials_wraf284_table.docx
